# Supplementary material for: 6-(4-Pyridyl)Azulene Derivatives as Hole Transport Materials for Perovskite Solar Cells
Source: Materials (Basel). 2025 Mar 21;18(7):1400. doi: 10.3390/ma18071400 (PMC11989244; doi:10.3390/ma18071400)
Supplement: Supplementary file 1 [file materials-18-01400-s001.zip]

Archive with 1 entries (1 files):
- materials-3468218-supplementary.pdf
